# Supplementary material for: LRG1, a novel serum biomarker for iMCD disease activity
Source: Biomark Res. 2025 Apr 7;13:56. doi: 10.1186/s40364-025-00767-1 (PMC11974158; doi:10.1186/s40364-025-00767-1)
Supplement: Supplementary file 2 — Supplementary Material 2. [file 40364_2025_767_MOESM2_ESM.xlsx]

## Sheet: Sheet1
Disease state	Flare (n=16)	PR (n=4)	CR (n=13)	Total (n=33)
Median age (range)	41 (20-69)	39 (35-53)	53 (20-73)	39 (20-73)
Male (%)	10 (62.5)	2 (50.0)	10 (76.9)	22 (66.7)
iMCD-TAFRO (%)	5 (31.5)	1 (25.0)	4 (30.8)	10 (30.3)
iMCD-IPL (%)	3 (18.8)	3 (75.0)	1 (7.7)	7 (21.2)
