# Supplementary material for: LRG1, a novel serum biomarker for iMCD disease activity
Source: Biomark Res. 2025 Apr 7;13:56. doi: 10.1186/s40364-025-00767-1 (PMC11974158; doi:10.1186/s40364-025-00767-1)
Supplement: Supplementary file 3 — Supplementary Material 3. [file 40364_2025_767_MOESM3_ESM.xlsx]

## Sheet: Sheet1
UP	log2FC	-LOG10(q)	FDR	DOWN	log2FC	-LOG10(q)	FDR
IGFBP3	1.1	6.88	0.0008	LRG1	-1.32	4.06	0.0005
APOA4	1.04	3.6	0.0026	GOLM1	-2.59	1.68	0.00543
LCAT	0.9	6.75	0.0024	IGKV1-33	-2.87	1.1	0.00474
ITGB1	1.3	4.66	0.0056	ORM1	-1.91	1.99	0.00463
AFM	0.94	3.57	0.0055	C1orf167	-3.62	2.53	0.00478
CLEC3B	1.05	3.26	0.0049	SAA1	-3.17	1.56	0.00522
GLIPR2	1.29	3.97	0.0051	SAA2	-2.8	1.23	0.00535
PON1	0.87	4.41	0.0057	IGKV1-6	-2.29	1.17	0.00729
TF	0.73	3.48	0.0056	IGKV1D-12	-2.29	1.17	0.00696
SNX29P2	0.82	2.91	0.0051	IGKV1-12	-2.29	1.17	0.00666
PGLYRP2	0.66	3.02	0.0058	IGKC	-1.32	2.02	0.00766
IGF1	1.42	4.74	0.006	IGKV3-11	-1.96	1.24	0.00892
ALB	0.94	3.68	0.0072	IGKV3D-11	-1.96	1.24	0.00869
GPLD1	0.92	3.18	0.0071	IGKV1D-39	-1.91	1.54	0.00862
BTD	0.73	3.48	0.0069	IGLV3-9	-2.54	1.42	0.00865
PIBF1	1.45	2.72	0.0067	IGLV3-21	-2.54	1.42	0.00844
APOA1	0.93	2.27	0.0073	EFNA1	-2.24	1.56	0.00917
CDKL3	0.9	3.79	0.0075	IGKV1-9	-2.48	1.05	0.00948
SERPINA5	0.94	1.74	0.0073	IGKV1-8	-2.48	1.05	0.00928
APOC4	1.23	1.53	0.0073	IGKV1-27	-2.48	1.05	0.00908
APOM	0.89	3.92	0.0075	IGLV2-8	-1.34	2.02	0.0105
ATRN	0.63	3.48	0.0085	IGKV1-5	-2.23	1.24	0.01033
BCHE	1.11	3.78	0.0088	IGHG1	-1.77	1.33	0.01016
APOL1	0.8	2.97	0.0091	IGHM	-1.78	1.4	0.01051
SERPINF2	0.55	2.95	0.0085	IGKV3-15	-1.16	1.98	0.01139
TTR	0.68	2.14	0.0091	B2M	-1.38	2.54	0.01126
ECM1	0.7	1.91	0.0092	IGHG3	-1.75	1.13	0.01144
ABCB1	0.82	1.63	0.0114	IGKV3-20	-1.94	1.11	0.01344
CDH13	1.05	3.5	0.0112	ORM2	-0.87	1.83	0.01323
HRG	0.75	3.6	0.012	SERPINA10	-0.85	1.48	0.01537
KIF5B	0.77	2.99	0.0123	IGKV3D-15	-2.14	2.1	0.01653
UPF2	0.77	2.34	0.0123	IGLL5	-1.22	1.63	0.01727
APOF	0.89	3.12	0.0146	MTMR3	-1.25	1.05	0.01872
PON3	0.85	3.49	0.0147	SPP1	-3.32	1.67	0.01959
CRTAC1	1	2.85	0.0156	HPR	-1.7	1.55	0.02047
F2	0.5	1.82	0.0164	IGLV1-44	-1.66	1.14	0.0209
CNDP1	0.96	2.27	0.0187	IGHG2	-1.54	0.88	0.02053
KRT15	0.39	2.19	0.0189	IGLC2	-1.2	1.53	0.02063
CDH5	0.42	2.01	0.0201	IGLC3	-1.2	1.53	0.02037
ADGRF5	0.84	2.74	0.02	IGLC6	-1.31	1.41	0.02067
L1TD1	0.92	2.04	0.0208	IGLC7	-1.31	1.41	0.02042
APOE	0.67	1.74	0.0206	HP	-1.66	1.65	0.02037
MTCL1	0.96	1.68	0.0203	IGFBP2	-2.71	1.41	0.02269
SELENOP	0.63	2.26	0.0201	IGKV3D-7	-1.09	1.84	0.02546
APOD	0.95	2.07	0.0218	IGLC1	-1.08	1.4	0.02923
PI16	0.65	1.53	0.0222	C1R	-0.96	1.59	0.02903
DPP4	1.24	1.94	0.0247	FGG	-1.71	1.21	0.02985
APOA2	0.71	1.73	0.0255	TGFBI	-1.01	2.64	0.02995
THBS4	0.55	1.28	0.0259	SERPINA1	-0.61	1.42	0.03651
CACNA2D1	0.9	2.26	0.0293	C9	-0.85	1.87	0.03732
KLKB1	0.54	1.94	0.0297	IGHG4	-1.69	0.87	0.03923
CD59	2.38	2.75	0.0307	C1RL	-0.56	1.03	0.03889
IGFALS	1.04	2.43	0.0314	OAF	-1.42	1.73	0.03831
PZP	0.44	1.76	0.0326	IGKV3D-20	-1.95	0.85	0.0383
SWT1	1.64	3.12	0.0352	ITIH3	-0.81	1.36	0.03834
COMP	0.53	1.28	0.0351	IGKV2-30	-1.47	0.88	0.04023
HGFAC	0.73	2.79	0.0389	IGLV1-47	-1.92	1.46	0.04202
ICOSLG	0.72	2.59	0.0386	IGHA1	-1.47	1.11	0.04212
GSN	0.53	1.91	0.0381	IGKV2-29	-1.45	0.84	0.04286
RBP4	0.57	1.16	0.0382	IGKV2D-26	-1.45	0.84	0.04252
APOC1	0.62	1.04	0.039	IGKV2D-30	-1.45	0.84	0.04217
CCDC168	0.69	1.14	0.0418	IGKV2D-29	-1.45	0.84	0.04184
UMOD	1.59	2.1	0.0416	IGKV2D-28	-1.55	0.95	0.04198
VTN	0.52	2.11	0.0494	IGKV2-40	-1.55	0.95	0.04165
				JCHAIN	-1.86	0.99	0.04587
				SERPINA3	-1.28	1.12	0.0461
