# Supplementary material for: LRG1, a novel serum biomarker for iMCD disease activity
Source: Biomark Res. 2025 Apr 7;13:56. doi: 10.1186/s40364-025-00767-1 (PMC11974158; doi:10.1186/s40364-025-00767-1)
Supplement: Supplementary file 4 — Supplementary Material 4. [file 40364_2025_767_MOESM4_ESM.xlsx]

## Sheet: Sheet 1
Protein	Monotonic	p-value (Flare vs PR)	p-value (Flare vs CR)	p-value (PR vs CR)	q-value (Flare vs PR)	q-value (Flare vs CR)	q-value (PR vs CR)	Monotonic and p_significant	Monotonic and q_significant
LRG1	1	0.0354418	2.9778e-07	0.0425879	0.46143	0.00012017	0.333605	1	0
ORM1	1	0.260129	5.67563e-07	0.00821141	0.648747	0.00012017	0.192968	0	0
LCAT	1	0.00696506	6.97311e-07	0.413825	0.328863	0.00012017	0.784271	0	0
APOA4	1	0.00687586	2.47009e-06	0.568568	0.328863	0.000319259	0.88287	0	0
IGFBP3	1	0.005481	4.55948e-06	0.329916	0.328863	0.000354529	0.72434	0	0
AFM	1	0.0598076	4.80248e-06	0.121995	0.475701	0.000354529	0.558155	0	0
IGKV3D-15	1	0.258152	5.30099e-06	0.0319827	0.648747	0.000354529	0.296218	0	0
GLIPR2	1	0.162878	5.48594e-06	0.0320855	0.601045	0.000354529	0.296218	0	0
SNX29P2	1	0.0316284	8.43172e-06	0.221329	0.46143	0.000464297	0.625726	0	0
ITGB1	1	0.154472	8.98061e-06	0.00459538	0.601045	0.000464297	0.148039	0	0
IGKV1-33	1	0.0236228	2.14322e-05	0.586461	0.449587	0.000923369	0.88287	0	0
SAA1	1	0.697339	2.50686e-05	0.00572835	0.894602	0.000996961	0.148078	0	0
ORM2	1	0.847304	3.19574e-05	0.00643533	0.953116	0.00103933	0.158432	0	0
PON1	1	0.0184207	3.35273e-05	0.693581	0.427529	0.00103933	0.896453	0	0
GPLD1	1	0.0450386	3.39007e-05	0.290655	0.462132	0.00103933	0.704461	0	0
APOM	1	0.0313751	3.52185e-05	0.362532	0.46143	0.00103933	0.750925	0	0
PGLYRP2	1	0.277512	4.19714e-05	0.00867754	0.648747	0.00103933	0.195056	0	0
IGKV1-12	1	0.049163	4.49052e-05	0.627213	0.462132	0.00103933	0.88287	0	0
IGKV1-6	1	0.049163	4.49052e-05	0.627213	0.462132	0.00103933	0.88287	0	0
IGKV1D-12	1	0.049163	4.49052e-05	0.627213	0.462132	0.00103933	0.88287	0	0
SAA2	1	0.688104	4.67063e-05	0.0115722	0.88495	0.00103933	0.21628	0	0
IGLV3-21	1	0.0717002	4.82472e-05	0.333467	0.492097	0.00103933	0.72434	0	0
IGLV3-9	1	0.0717002	4.82472e-05	0.333467	0.492097	0.00103933	0.72434	0	0
GOLM1	1	0.0225899	5.81081e-05	0.541625	0.449587	0.00120167	0.871948	0	0
IGHG1	1	0.167702	8.33923e-05	0.416266	0.601045	0.00159674	0.784469	0	0
IGKV3-7	1	0.114487	9.58e-05	0.595983	0.570009	0.00159674	0.88287	0	0
IGHG3	1	0.174044	0.000100861	0.441735	0.613164	0.00159674	0.809599	0	0
PIBF1	1	0.0738901	0.000101696	0.454484	0.492097	0.00159674	0.810235	0	0
IGKV1D-39	1	0.126328	0.000104676	0.473337	0.576042	0.00159674	0.825087	0	0
BTD	1	0.0320573	0.000105008	0.530179	0.46143	0.00159674	0.870166	0	0
IGKV1-5	1	0.0751948	0.000114154	0.576081	0.492097	0.00163983	0.88287	0	0
IGKV3-11	1	0.149488	0.000117358	0.61992	0.601045	0.00163983	0.88287	0	0
IGKV3D-11	1	0.149488	0.000117358	0.61992	0.601045	0.00163983	0.88287	0	0
CDH13	1	0.673413	0.00013662	0.0126581	0.876964	0.00185876	0.21628	0	0
TF	1	0.731115	0.000175845	0.0162247	0.915221	0.00213112	0.21628	0	0
IGHM	1	0.59442	0.00017725	0.0996626	0.833356	0.00213112	0.537928	0	0
B2M	1	0.0281108	0.000189848	0.594738	0.46143	0.00223071	0.88287	0	0
SERPINF2	1	0.677105	0.000202901	0.0385716	0.878838	0.0023311	0.316532	0	0
IGKV1-27	1	0.114157	0.000224142	0.376189	0.570009	0.00241419	0.750925	0	0
IGKV1-9	1	0.114157	0.000224142	0.376189	0.570009	0.00241419	0.750925	0	0
IGKV1-8	1	0.114157	0.000224142	0.376189	0.570009	0.00241419	0.750925	0	0
APOF	1	0.139903	0.000267416	0.243969	0.588047	0.00282152	0.64353	0	0
APOC4	1	0.029669	0.000296274	0.867619	0.46143	0.00301884	0.957085	0	0
IGLV2-8	1	0.0159327	0.000339635	0.426694	0.417273	0.00337676	0.790685	0	0
ALB	1	0.198213	0.000358648	0.134007	0.62019	0.00349851	0.597253	0	0
HPR	1	0.283092	0.000372551	0.293731	0.648747	0.00356683	0.70632	0	0
IGKV3-15	1	0.137065	0.000399808	0.659533	0.585643	0.00362633	0.88287	0	0
HP	1	0.227038	0.000417609	0.465109	0.648747	0.00372248	0.823497	0	0
BCHE	1	0.0161421	0.000447358	0.903833	0.417273	0.00392007	0.975535	0	0
SERPINA5	1	0.199133	0.000484983	0.181039	0.62019	0.00412812	0.616087	0	0
IGLL5	1	0.0553723	0.000487753	0.920922	0.469277	0.00412812	0.983712	0	0
APOD	1	0.231807	0.000501366	0.179737	0.648747	0.00412812	0.616087	0	0
IGHG2	1	0.290878	0.00050304	0.409835	0.648747	0.00412812	0.784271	0	0
MTCL1	1	0.0699153	0.000534416	0.523614	0.492097	0.00431708	0.864883	0	0
ATRN	1	0.0187056	0.000604778	0.93101	0.427529	0.00481031	0.984523	0	0
CLEC3B	1	0.28477	0.000665752	0.205478	0.648747	0.0050978	0.621239	0	0
APOE	1	0.101954	0.000696616	0.544757	0.570009	0.0050978	0.871948	0	0
SELENOP	1	0.20885	0.00070864	0.266955	0.635149	0.0050978	0.676548	0	0
IGLC2	1	0.164287	0.000737665	0.518111	0.601045	0.0050978	0.862605	0	0
IGLC3	1	0.164287	0.000737665	0.518111	0.601045	0.0050978	0.862605	0	0
IGLC7	1	0.0823572	0.000748036	0.746681	0.515406	0.0050978	0.906264	0	0
IGLC6	1	0.0823572	0.000748036	0.746681	0.515406	0.0050978	0.906264	0	0
SPP1	1	0.163633	0.000781187	0.290863	0.601045	0.00517787	0.704461	0	0
ADGRF5	1	0.47398	0.000825845	0.00564051	0.733675	0.00533702	0.148078	0	0
UMOD	1	0.0687808	0.000904208	0.693461	0.492097	0.0057713	0.896453	0	0
ECM1	1	0.975757	0.00092268	0.023976	0.987498	0.00581739	0.258241	0	0
DPP4	1	0.291971	0.00102982	0.304978	0.648747	0.00641465	0.713488	0	0
PON3	1	0.0931302	0.00106087	0.593964	0.54714	0.00652939	0.88287	0	0
CCDC168	1	0.0337418	0.00108529	0.970594	0.46143	0.00660113	0.991406	0	0
F2	1	0.100218	0.00109969	0.448218	0.56937	0.00661093	0.810235	0	0
MAN1A1	1	0.269715	0.00122836	0.254386	0.648747	0.00729954	0.662302	0	0
C1orf167	1	0.183114	0.00128912	0.239113	0.616858	0.00757357	0.64353	0	0
TTR	1	0.873447	0.00132012	0.00111045	0.953116	0.00766859	0.0668657	0	0
ABCB1	1	0.461248	0.00170966	0.0303651	0.733675	0.00940313	0.290718	0	0
SERPINA3	1	0.435804	0.00177276	0.0504211	0.733675	0.00964753	0.372396	0	0
IGHG4	1	0.382944	0.00199578	0.362407	0.692448	0.0107481	0.750925	0	0
SERPINA1	1	0.0769647	0.00203532	0.612182	0.497384	0.0108481	0.88287	0	0
IGKV3D-7	1	0.19652	0.00229747	0.689305	0.62019	0.0118779	0.896453	0	0
JCHAIN	1	0.890761	0.00295687	0.0779874	0.953116	0.0148418	0.458176	0	0
FGG	1	0.110919	0.00298911	0.778754	0.570009	0.0148593	0.910953	0	0
COMP	1	0.402608	0.00304897	0.201574	0.700835	0.0149931	0.616651	0	0
UPF2	1	0.515196	0.00307402	0.0796547	0.771753	0.0149931	0.462713	0	0
THBS4	1	0.330003	0.00316948	0.283437	0.661284	0.0153142	0.697795	0	0
ITIH3	1	0.820882	0.00323551	0.0149539	0.951561	0.0154885	0.21628	0	0
ITIH2	1	0.299556	0.00336336	0.183076	0.648747	0.0159528	0.616087	0	0
HGFAC	1	0.661062	0.00342707	0.015679	0.869279	0.0161072	0.21628	0	0
TGFBI	1	0.166605	0.00351631	0.518898	0.601045	0.0163778	0.862605	0	0
IGLV1-47	1	0.187716	0.00375138	0.741964	0.62019	0.0171634	0.906264	0	0
C1QB	1	0.206831	0.00379862	0.564465	0.632731	0.0172271	0.88287	0	0
L1TD1	1	0.306373	0.00402096	0.215717	0.648747	0.0180768	0.625726	0	0
IGKV2-40	1	0.473417	0.00414163	0.111969	0.733675	0.0183011	0.537928	0	0
IGKV2D-28	1	0.473417	0.00414163	0.111969	0.733675	0.0183011	0.537928	0	0
C1RL	1	0.742569	0.00496532	0.00416997	0.922856	0.0213922	0.14475	0	0
IGKV2-30	1	0.175132	0.00540581	0.844643	0.613164	0.0230976	0.943053	0	0
C1QC	1	0.247967	0.00611239	0.60619	0.648747	0.0259025	0.88287	0	0
A2M	1	0.275186	0.00642349	0.411114	0.648747	0.0269996	0.784271	0	0
CNDP1	1	0.146401	0.00656462	0.69951	0.601045	0.0273702	0.897387	0	0
CDH1	1	0.96842	0.00666635	0.042112	0.985577	0.027572	0.333605	0	0
MASP2	1	0.381915	0.00760648	0.379972	0.692448	0.030965	0.752666	0	0
IGKV2-29	1	0.161467	0.00794786	0.978683	0.601045	0.0313668	0.991406	0	0
IGKV2D-26	1	0.161467	0.00794786	0.978683	0.601045	0.0313668	0.991406	0	0
IGKV2D-30	1	0.161467	0.00794786	0.978683	0.601045	0.0313668	0.991406	0	0
IGKV2D-29	1	0.161467	0.00794786	0.978683	0.601045	0.0313668	0.991406	0	0
IGFBP2	1	0.108096	0.00904879	0.736541	0.570009	0.0354411	0.904763	0	0
OAF	1	0.816042	0.00986455	0.0975052	0.951561	0.0383456	0.536279	0	0
CRP	1	0.840397	0.0107626	0.0296817	0.953116	0.0403463	0.290718	0	0
RBP4	1	0.80932	0.0107694	0.0640529	0.951561	0.0403463	0.42395	0	0
IGKV4-1	1	0.3062	0.0108858	0.572513	0.648747	0.0404889	0.88287	0	0
JARID2	1	0.88201	0.0111561	0.149797	0.953116	0.041198	0.616087	0	0
MVB12B	1	0.82847	0.0126726	0.261484	0.953116	0.0464661	0.669244	0	0
RPGRIP1	1	0.311113	0.0133715	0.379019	0.648747	0.0483432	0.752666	0	0
IGHA1	1	0.184938	0.0137362	0.931203	0.616858	0.0489766	0.984523	0	0
GSN	1	0.599487	0.0139805	0.210192	0.834751	0.0495061	0.625726	0	0
MRPL19	1	0.456763	0.0151784	0.36956	0.733675	0.0526658	0.750925	0	0
SERPINC1	1	0.623349	0.015287	0.194452	0.848083	0.0526892	0.616087	0	0
VTN	1	0.399874	0.0173499	0.444731	0.700835	0.056978	0.809599	0	0
FGB	1	0.482524	0.017413	0.316236	0.742456	0.056978	0.723424	0	0
FNIP2	1	0.891299	0.017563	0.0222601	0.953116	0.0571073	0.244861	0	0
LUM	1	0.816459	0.0179137	0.0957058	0.951561	0.0578837	0.532042	0	0
COL18A1	1	0.161712	0.018233	0.858665	0.601045	0.0585494	0.952639	0	0
PI16	1	0.780542	0.0191903	0.174239	0.936704	0.0606479	0.616087	0	0
SIX6OS1	1	0.569282	0.0195319	0.245763	0.813036	0.0612	0.644972	0	0
SLC4A9	1	0.504707	0.0202402	0.160767	0.762963	0.0630371	0.616087	0	0
CD59	1	0.846908	0.0211554	0.228747	0.953116	0.065493	0.625726	0	0
FGA	1	0.215151	0.0213605	0.595942	0.645678	0.0657345	0.88287	0	0
ICAM1	1	0.322491	0.023495	0.54375	0.648747	0.0708711	0.871948	0	0
IL1RAP	1	0.348602	0.0235229	0.422164	0.673153	0.0708711	0.785104	0	0
TIMP1	1	0.387673	0.0240181	0.408631	0.695927	0.0717766	0.784271	0	0
C7	1	0.870434	0.0259899	0.161999	0.953116	0.0771544	0.616087	0	0
KNG1	1	0.445309	0.0301038	0.406182	0.733675	0.0863342	0.784271	0	0
RCN1	1	0.90334	0.0302959	0.180101	0.953116	0.0863342	0.616087	0	0
LAMP1	1	0.778431	0.0303923	0.137391	0.936704	0.0863342	0.601813	0	0
IGHA2	1	0.223519	0.0323749	0.958656	0.648747	0.0904748	0.988276	0	0
CRTC3	1	0.344347	0.0327437	0.628593	0.673153	0.0910133	0.88287	0	0
CTSD	1	0.581738	0.0334236	0.304992	0.823996	0.0921535	0.713488	0	0
LCN2	1	0.118608	0.0346035	0.792899	0.570009	0.094656	0.910953	0	0
MC4R	1	0.486087	0.0358767	0.534107	0.743512	0.0971113	0.871948	0	0
PROCR	1	0.520038	0.0382003	0.411947	0.772585	0.101758	0.784271	0	0
CCAR1	1	0.383232	0.0409317	0.526727	0.692448	0.106877	0.867255	0	0
TMSB4X	1	0.860369	0.0459152	0.299591	0.953116	0.119239	0.710883	0	0
LGALS1	1	0.537053	0.0465886	0.359864	0.784341	0.119239	0.750925	0	0
SERPINA6	1	0.462234	0.047136	0.470299	0.733675	0.120046	0.825087	0	0
CALR	1	0.192255	0.0488512	0.94878	0.62019	0.1232	0.986433	0	0
CFL2	1	0.761759	0.0495082	0.334849	0.927896	0.123651	0.72434	0	0
CFL1	1	0.761759	0.0495082	0.334849	0.927896	0.123651	0.72434	0	0
FBLN1	1	0.235264	0.0528573	0.883667	0.648747	0.130233	0.965357	0	0
PROC	1	0.581566	0.0528934	0.341106	0.823996	0.130233	0.730501	0	0
ADIPOQ	1	0.902835	0.0531218	0.219094	0.953116	0.130233	0.625726	0	0
A1BG	1	0.999501	0.058481	0.226024	0.999501	0.138691	0.625726	0	0
MIS18BP1	1	0.448328	0.0593519	0.476256	0.733675	0.140114	0.826256	0	0
NRP1	1	0.457018	0.0628433	0.748512	0.733675	0.146351	0.906264	0	0
APOC2	1	0.256348	0.0660765	0.994875	0.648747	0.151909	0.994875	0	0
AQP12A	1	0.357462	0.0663099	0.738777	0.674482	0.151909	0.905089	0	0
PPBP	1	0.31571	0.0664051	0.901898	0.648747	0.151909	0.975535	0	0
IGKV2-24	1	0.976037	0.0855811	0.261234	0.987498	0.185905	0.669244	0	0
IGKV2D-24	1	0.976037	0.0855811	0.261234	0.987498	0.185905	0.669244	0	0
LTF	1	0.383324	0.086906	0.638039	0.692448	0.187993	0.88287	0	0
FAM81B	1	0.853931	0.0910704	0.309113	0.953116	0.195367	0.714922	0	0
FLT4	1	0.423221	0.0933248	0.705157	0.722129	0.198131	0.897873	0	0
LGALS3BP	1	0.954488	0.0978037	0.192052	0.977169	0.206386	0.616087	0	0
ALDOB	1	0.56373	0.10521	0.54358	0.807337	0.215402	0.871948	0	0
AMBP	1	0.366516	0.107187	0.817885	0.689051	0.216622	0.927295	0	0
F5	1	0.762777	0.10773	0.382009	0.927896	0.216622	0.753812	0	0
C1S	1	0.724149	0.10852	0.37449	0.908702	0.216622	0.750925	0	0
ING2	1	0.375275	0.110684	0.763138	0.692448	0.220091	0.910953	0	0
KRT81	1	0.473481	0.115996	0.666816	0.733675	0.225451	0.88287	0	0
KRT83	1	0.473481	0.115996	0.666816	0.733675	0.225451	0.88287	0	0
KRT86	1	0.473481	0.115996	0.666816	0.733675	0.225451	0.88287	0	0
KRT85	1	0.473481	0.115996	0.666816	0.733675	0.225451	0.88287	0	0
IGHV6-1	1	0.331282	0.121728	0.959603	0.661284	0.234826	0.988276	0	0
HPX	1	0.872862	0.127687	0.299833	0.953116	0.240928	0.710883	0	0
KDM6A	1	0.457957	0.134459	0.867016	0.733675	0.251868	0.957085	0	0
YWHAZ	1	0.533566	0.141043	0.606288	0.783404	0.25858	0.88287	0	0
ACTBL2	1	0.646998	0.142645	0.56561	0.862108	0.260591	0.88287	0	0
CFHR2	1	0.600633	0.145859	0.691648	0.834751	0.265524	0.896453	0	0
CLU	1	0.740201	0.157404	0.444288	0.922129	0.283547	0.809599	0	0
DNAH5	1	0.604413	0.159052	0.640396	0.835513	0.285521	0.88287	0	0
SERPINA2	1	0.581653	0.162772	0.758784	0.823996	0.291187	0.910189	0	0
BST1	1	0.472758	0.178542	0.657634	0.733675	0.318297	0.88287	0	0
CD14	1	0.451987	0.181262	0.873363	0.733675	0.322035	0.960699	0	0
IPO13	1	0.631152	0.187962	0.69871	0.849755	0.332796	0.897387	0	0
TPM2	1	0.270973	0.203904	0.984057	0.648747	0.351395	0.99173	0	0
TPM1	1	0.270973	0.203904	0.984057	0.648747	0.351395	0.99173	0	0
LCP2	1	0.275225	0.205225	0.950181	0.648747	0.352496	0.986433	0	0
CTSZ	1	0.534896	0.206259	0.752006	0.783404	0.353099	0.906264	0	0
COL6A3	1	0.844966	0.230962	0.517856	0.953116	0.385186	0.862605	0	0
KRT5	1	0.39123	0.237248	0.979778	0.696074	0.387127	0.991406	0	0
SERPINF1	1	0.755193	0.237368	0.592465	0.927896	0.387127	0.88287	0	0
ARHGEF17	1	0.440639	0.241084	0.967338	0.733675	0.39195	0.991406	0	0
KRT10	1	0.786129	0.253391	0.610417	0.938162	0.40433	0.88287	0	0
CD248	1	0.818051	0.256975	0.591425	0.951561	0.408787	0.88287	0	0
TAGLN2	1	0.705222	0.269532	0.71847	0.896075	0.424841	0.897873	0	0
VASN	1	0.912145	0.276087	0.543481	0.958494	0.432181	0.871948	0	0
TFRC	1	0.896066	0.303187	0.449579	0.953116	0.463751	0.810235	0	0
POTEKP	1	0.993766	0.325191	0.390447	0.997626	0.487279	0.764625	0	0
VASP	1	0.702464	0.352268	0.903443	0.896075	0.505896	0.975535	0	0
F10	1	0.867044	0.364777	0.679328	0.953116	0.519054	0.893671	0	0
FAM3C	1	0.630704	0.367112	0.882985	0.849755	0.519054	0.965357	0	0
LAMP2	1	0.90256	0.381707	0.651145	0.953116	0.527612	0.88287	0	0
PLTP	1	0.66239	0.386324	0.939207	0.869279	0.527612	0.984852	0	0
TNXA	1	0.754058	0.388284	0.767591	0.927896	0.527612	0.910953	0	0
TNXB	1	0.754058	0.388284	0.767591	0.927896	0.527612	0.910953	0	0
LMAN2	1	0.877289	0.446608	0.687167	0.953116	0.578688	0.896453	0	0
APOB	1	0.853609	0.513082	0.821804	0.953116	0.626215	0.9297	0	0
DOCK7	1	0.986749	0.542843	0.711125	0.994443	0.646659	0.897873	0	0
CACNA1I	1	0.960755	0.587673	0.598578	0.979705	0.68584	0.88287	0	0
CACNA1H	1	0.960755	0.587673	0.598578	0.979705	0.68584	0.88287	0	0
LRP1	1	0.844225	0.662692	0.90794	0.953116	0.752993	0.977626	0	0
SRGN	1	0.983235	0.882336	0.933285	0.992837	0.925289	0.98471	0	0
ANPEP	1	0.948008	0.903397	0.987019	0.977169	0.935883	0.99278	0	0
APOA1	0	0.00735904	9.8834e-06	0.88344	0.328863	0.00046452	0.965357	0	0
CDKL3	0	0.658933	7.1175e-05	0.00148924	0.869279	0.00141529	0.0769938	0	0
IGKC	0	0.056277	8.66665e-05	0.925911	0.469277	0.00159674	0.984523	0	0
IGKV3-20	0	0.029761	9.89406e-05	0.627116	0.46143	0.00159674	0.88287	0	0
CRTAC1	0	0.625172	0.000155598	0.000441755	0.84833	0.00206267	0.0456774	0	0
IGFALS	0	0.0012812	0.000160489	0.633249	0.328863	0.00207432	0.88287	0	0
APOL1	0	0.00587156	0.000171489	0.417271	0.328863	0.00213112	0.784469	0	0
HRG	0	0.780889	0.000297797	0.00194596	0.936704	0.00301884	0.0914601	0	0
KIF5B	0	0.813259	0.000381558	0.00500844	0.951561	0.00358665	0.148039	0	0
EFNA1	0	0.0408639	0.00039902	0.710715	0.46143	0.00362633	0.897873	0	0
KLKB1	0	0.0075004	0.00069006	0.37599	0.328863	0.0050978	0.750925	0	0
C1R	0	0.844712	0.000692391	0.000344733	0.953116	0.0050978	0.0445568	0	0
MTMR3	0	0.910896	0.000738597	0.0041946	0.958494	0.0050978	0.14475	0	0
IGLV1-44	0	0.0426461	0.000749386	0.57532	0.46143	0.0050978	0.88287	0	0
APOA2	0	0.0154081	0.0007692	0.734064	0.417273	0.00516463	0.904763	0	0
IGF1	0	0.0150231	0.000811268	0.911443	0.417273	0.00530919	0.977626	0	0
IGLC1	0	0.026453	0.0013381	0.695741	0.46143	0.00768666	0.897002	0	0
C9	0	0.766305	0.00144921	0.0169479	0.929999	0.00814635	0.21628	0	0
SWT1	0	0.561858	0.00144964	0.0419316	0.80689	0.00814635	0.333605	0	0
SERPINA10	0	0.888798	0.00170616	0.0369788	0.953116	0.00940313	0.316532	0	0
IGKV3D-20	0	0.136026	0.00207323	0.99187	0.585643	0.0109374	0.993792	0	0
KRT15	0	0.167215	0.0021994	0.00103243	0.601045	0.0114857	0.0668657	0	0
APOC1	0	0.0728316	0.00258346	0.98943	0.492097	0.0132242	0.993273	0	0
CACNA2D1	0	0.596406	0.00269019	0.0215568	0.833356	0.0136356	0.24228	0	0
CHL1	0	0.926394	0.00369606	0.0102807	0.963673	0.0170613	0.21628	0	0
SLC25A16	0	0.438119	0.00467279	0.00298378	0.733675	0.0204732	0.128551	0	0
ICOSLG	0	0.632926	0.004946	0.0190707	0.84993	0.0213922	0.224081	0	0
PODXL	0	0.799544	0.00713608	0.0148106	0.948083	0.0292806	0.21628	0	0
CDH5	0	0.455942	0.0101494	0.0373727	0.733675	0.0391584	0.316532	0	0
PTGDS	0	0.0229998	0.010697	0.309753	0.449587	0.0403463	0.714922	0	0
AHSG	0	0.380535	0.0107287	0.0455479	0.692448	0.0403463	0.351467	0	0
CFD	0	0.0352732	0.0132607	0.523161	0.46143	0.0482802	0.864883	0	0
MENT	0	0.00890537	0.0135131	0.720069	0.328863	0.0485156	0.897873	0	0
PZP	0	0.00374938	0.0146798	0.11199	0.328863	0.0516283	0.537928	0	0
ABI3BP	0	0.638178	0.0147795	0.0167687	0.852553	0.0516283	0.21628	0	0
DCSTAMP	0	0.0983305	0.0155695	0.782594	0.564854	0.0529903	0.910953	0	0
SHBG	0	0.756621	0.0156777	0.0116161	0.927896	0.0529903	0.21628	0	0
OLFM1	0	0.110656	0.0156819	0.627654	0.570009	0.0529903	0.88287	0	0
C2	0	0.884767	0.0158213	0.115956	0.953116	0.0531142	0.54753	0	0
PLAU	0	0.0213323	0.0163121	0.116496	0.449587	0.0544087	0.54753	0	0
KRT3	0	0.0364663	0.0167374	0.617006	0.46143	0.0554694	0.88287	0	0
CFHR1	0	0.129252	0.0188707	0.911362	0.576042	0.0602231	0.977626	0	0
CNTN1	0	0.236991	0.0192384	0.000974041	0.648747	0.0606479	0.0668657	0	0
PRDX1	0	0.134935	0.0229315	0.000277538	0.585643	0.0701514	0.0445568	0	0
TERF1	0	0.184912	0.023578	0.0175701	0.616858	0.0708711	0.21628	0	0
RBM12B	0	0.458622	0.0261161	0.0348803	0.733675	0.0771544	0.310916	0	0
CFI	0	0.179134	0.0267096	0.0139705	0.616212	0.0784547	0.21628	0	0
HSPA5	0	0.134111	0.0268597	0.598147	0.585643	0.0784547	0.88287	0	0
PRDX2	0	0.258401	0.0276039	0.00419971	0.648747	0.0801755	0.14475	0	0
FETUB	0	0.0477467	0.0283419	0.325397	0.462132	0.081859	0.72434	0	0
VCAM1	0	0.0402633	0.0310227	0.242323	0.46143	0.0876434	0.64353	0	0
MINPP1	0	0.159877	0.0319772	0.923122	0.601045	0.089849	0.984029	0	0
MCAM	0	0.885684	0.0335104	0.064975	0.953116	0.0921535	0.42395	0	0
RFXANK	0	0.533474	0.0356315	0.0302555	0.783404	0.0969551	0.290718	0	0
LYZ	0	0.0379119	0.0361412	0.604639	0.46143	0.0973178	0.88287	0	0
SERPINA4	0	0.0647258	0.0364388	0.199867	0.486211	0.0976108	0.616087	0	0
EFEMP1	0	0.00735942	0.0383809	0.0174623	0.328863	0.101758	0.21628	0	0
GC	0	0.548885	0.0388421	0.0171504	0.794884	0.102335	0.21628	0	0
HBA1;	0	0.317199	0.0389942	0.0864457	0.648747	0.102335	0.491126	0	0
CPN1	0	0.0529903	0.0463958	0.306886	0.464339	0.119239	0.714686	0	0
KIAA0586	0	0.0190197	0.046436	0.559753	0.427529	0.119239	0.88287	0	0
KRT76	0	0.0612293	0.0483355	0.735475	0.47963	0.122497	0.904763	0	0
C8A	0	0.0893805	0.0531771	0.375867	0.531146	0.130233	0.750925	0	0
CP	0	0.923689	0.0535425	0.243945	0.963296	0.130233	0.64353	0	0
ALCAM	0	0.178049	0.0536548	4.47621e-05	0.616212	0.130233	0.023142	0	0
HBG1	0	0.271913	0.0547531	0.0757851	0.648747	0.131052	0.456657	0	0
HBG2	0	0.271913	0.0547531	0.0757851	0.648747	0.131052	0.456657	0	0
HBE1	0	0.271913	0.0547531	0.0757851	0.648747	0.131052	0.456657	0	0
HBD	0	0.242467	0.0581665	0.0723572	0.648747	0.138581	0.456657	0	0
CST3	0	0.147744	0.0606339	0.658058	0.601045	0.14249	0.88287	0	0
HBB	0	0.322181	0.0617627	0.0847705	0.648747	0.144486	0.48696	0	0
CD44	0	0.0746949	0.0633028	9.6204e-05	0.492097	0.14676	0.0248687	0	0
CA1	0	0.468576	0.0712418	0.0381651	0.733675	0.162255	0.316532	0	0
GOT1L1	0	0.0524692	0.0745819	0.272457	0.464339	0.169118	0.683257	0	0
FCGBP	0	0.662468	0.0761904	0.0135473	0.869279	0.172011	0.21628	0	0
ITIH1	0	0.113875	0.0792011	0.375251	0.570009	0.17803	0.750925	0	0
CFHR4	0	0.254521	0.0797128	0.0129014	0.648747	0.178405	0.21628	0	0
CFAP91	0	0.232637	0.081221	0.956953	0.648747	0.180997	0.988276	0	0
SPARCL1	0	0.784458	0.0832402	0.0768456	0.938162	0.183938	0.456657	0	0
KRT75	0	0.0595927	0.0836084	0.722466	0.475701	0.183938	0.897873	0	0
KRT79	0	0.0595927	0.0836084	0.722466	0.475701	0.183938	0.897873	0	0
DAG1	0	0.110653	0.0843844	0.41992	0.570009	0.184859	0.785104	0	0
CFHR3	0	0.279193	0.0910228	0.0587088	0.648747	0.195367	0.409282	0	0
PROS1	0	0.66907	0.0922176	0.217638	0.873508	0.19701	0.625726	0	0
MASP1	0	0.0485472	0.0935086	0.400905	0.462132	0.198131	0.782143	0	0
ITIH4	0	0.819919	0.100089	0.0270861	0.951561	0.209234	0.285786	0	0
LINGO2	0	0.898149	0.100488	0.273567	0.953116	0.209234	0.683257	0	0
	0	0.127551	0.101177	0.944848	0.576042	0.209234	0.984852	0	0
SIRPA	0	0.127551	0.101177	0.944848	0.576042	0.209234	0.984852	0	0
SIRPB1	0	0.127551	0.101177	0.944848	0.576042	0.209234	0.984852	0	0
ALDOA	0	0.196522	0.10537	0.0153995	0.62019	0.215402	0.21628	0	0
TRPS1	0	0.226267	0.105723	0.0761727	0.648747	0.215402	0.456657	0	0
THBS2	0	0.792061	0.105826	0.203819	0.941369	0.215402	0.61985	0	0
MAGEB10	0	0.591106	0.107485	0.105126	0.833356	0.216622	0.537928	0	0
SAA4	0	0.0648908	0.108487	0.159772	0.486211	0.216622	0.616087	0	0
FCGR3A	0	0.276192	0.112188	0.885066	0.648747	0.222227	0.965357	0	0
KRT77	0	0.555052	0.114987	0.184307	0.799336	0.225451	0.616087	0	0
C5	0	0.118067	0.116439	0.0367923	0.570009	0.225464	0.316532	0	0
TBC1D2	0	0.627806	0.122815	0.243399	0.849674	0.236042	0.64353	0	0
KRT74	0	0.616626	0.124685	0.168807	0.841149	0.236126	0.616087	0	0
KRT73	0	0.616626	0.124685	0.168807	0.841149	0.236126	0.616087	0	0
KRT72	0	0.616626	0.124685	0.168807	0.841149	0.236126	0.616087	0	0
KRT71	0	0.616626	0.124685	0.168807	0.841149	0.236126	0.616087	0	0
IGFBP4	0	0.0411395	0.129249	0.323747	0.46143	0.242988	0.72434	0	0
CPN2	0	0.0546689	0.135529	0.147584	0.469277	0.252956	0.616087	0	0
ADGRF1	0	0.00801074	0.138613	0.649231	0.328863	0.25604	0.88287	0	0
KRT6C	0	0.130361	0.138668	0.790545	0.576042	0.25604	0.910953	0	0
KRT6A	0	0.130361	0.138668	0.790545	0.576042	0.25604	0.910953	0	0
HYI	0	0.845272	0.140046	0.198519	0.953116	0.257666	0.616087	0	0
PHEX	0	0.0625075	0.149824	0.19196	0.482334	0.271787	0.616087	0	0
ZFAND1	0	0.195538	0.152675	0.649879	0.62019	0.27599	0.88287	0	0
CFHR5	0	0.532202	0.194149	0.139445	0.783404	0.342577	0.601813	0	0
GGH	0	0.351841	0.197536	0.868226	0.673153	0.347368	0.957085	0	0
PDE4DIP	0	0.886478	0.201242	0.107866	0.953116	0.351395	0.537928	0	0
CDK5RAP2	0	0.886478	0.201242	0.107866	0.953116	0.351395	0.537928	0	0
PF4	0	0.22964	0.202909	0.513636	0.648747	0.351395	0.862605	0	0
PF4V1	0	0.22964	0.202909	0.513636	0.648747	0.351395	0.862605	0	0
THBS1	0	0.871674	0.207581	0.319383	0.953116	0.353299	0.724216	0	0
KRT1	0	0.806254	0.207743	0.341937	0.951561	0.353299	0.730501	0	0
C4BPA	0	0.369306	0.21476	0.936462	0.691779	0.364036	0.984852	0	0
AXL	0	0.024349	0.21653	0.0601653	0.449587	0.365836	0.409282	0	0
IGFBP7	0	0.0387464	0.219251	0.0212557	0.46143	0.369227	0.24228	0	0
ENPP2	0	0.125372	0.221485	0.279067	0.576042	0.371779	0.691748	0	0
ISLR	0	0.891081	0.2243	0.0487843	0.953116	0.375286	0.365528	0	0
TBX20	0	0.399956	0.23292	0.606129	0.700835	0.386135	0.88287	0	0
VNN1	0	0.397713	0.233026	0.914019	0.700835	0.386135	0.97836	0	0
MANF	0	0.418173	0.234259	0.92844	0.71588	0.386939	0.984523	0	0
DST	0	0.268164	0.235219	0.747719	0.648747	0.387127	0.906264	0	0
SPARC	0	0.37974	0.237261	0.767062	0.692448	0.387127	0.910953	0	0
HSPG2	0	0.115373	0.244762	0.112372	0.570009	0.396684	0.537928	0	0
CFAP69	0	0.915068	0.247303	0.421307	0.959615	0.39955	0.785104	0	0
C4B	0	0.0857349	0.251819	0.159973	0.515406	0.40433	0.616087	0	0
F12	0	0.181169	0.252216	0.331193	0.616212	0.40433	0.72434	0	0
C4A	0	0.0849391	0.25333	0.15807	0.515406	0.40433	0.616087	0	0
ABRACL	0	0.247516	0.259716	0.77904	0.648747	0.41188	0.910953	0	0
ZNF488	0	0.770981	0.264646	0.238065	0.933202	0.418417	0.64353	0	0
SERPINA7	0	0.637376	0.271524	0.151444	0.852553	0.426681	0.616087	0	0
C3	0	0.198395	0.276696	0.0520455	0.62019	0.432181	0.378979	0	0
LLGL2	0	0.553937	0.286611	0.940301	0.799336	0.446042	0.984852	0	0
VWF	0	0.495374	0.287296	0.0549431	0.751051	0.446042	0.394522	0	0
CAT	0	0.90167	0.288193	0.254929	0.953116	0.446095	0.662302	0	0
MPO	0	0.118765	0.290359	0.736761	0.570009	0.447469	0.904763	0	0
SERPING1	0	0.493109	0.290812	0.846377	0.749816	0.447469	0.943053	0	0
SOD3	0	0.119073	0.298333	0.00515415	0.570009	0.457679	0.148039	0	0
ZNF292	0	0.0428407	0.310835	0.301128	0.46143	0.473746	0.710883	0	0
C8G	0	0.0855478	0.3123	0.0878331	0.515406	0.473746	0.493584	0	0
B4GAT1	0	0.429879	0.312471	0.736667	0.731077	0.473746	0.904763	0	0
LPA	0	0.953759	0.316235	0.454052	0.977169	0.478051	0.810235	0	0
PTPRJ	0	0.874578	0.317936	0.270419	0.953116	0.479221	0.681983	0	0
GP1BA	0	0.156855	0.323779	0.619061	0.601045	0.48661	0.88287	0	0
MST1	0	0.205532	0.326109	0.45307	0.6325	0.487279	0.810235	0	0
ICE1	0	0.665447	0.328325	0.185446	0.870978	0.489175	0.616087	0	0
CAMP	0	0.344346	0.331438	0.840915	0.673153	0.492395	0.941024	0	0
ZYX	0	0.953418	0.333549	0.513374	0.977169	0.494112	0.862605	0	0
HLA-G	0	0.228766	0.341157	0.714983	0.648747	0.501075	0.897873	0	0
HLA-E	0	0.228766	0.341157	0.714983	0.648747	0.501075	0.897873	0	0
HLA-B	0	0.228766	0.341157	0.714983	0.648747	0.501075	0.897873	0	0
PEBP4	0	0.924168	0.346375	0.341247	0.963296	0.505118	0.730501	0	0
ACTA1	0	0.282843	0.348943	0.797334	0.648747	0.505118	0.911995	0	0
ACTC1	0	0.282843	0.348943	0.797334	0.648747	0.505118	0.911995	0	0
ACTG2	0	0.280105	0.350669	0.79132	0.648747	0.505118	0.910953	0	0
ACTA2	0	0.280105	0.350669	0.79132	0.648747	0.505118	0.910953	0	0
ACTB	0	0.316055	0.35075	0.830999	0.648747	0.505118	0.931945	0	0
ACTG1	0	0.316055	0.35075	0.830999	0.648747	0.505118	0.931945	0	0
UBE2O	0	0.678252	0.364579	0.406502	0.878838	0.519054	0.784271	0	0
DDX17	0	0.717355	0.366111	0.227623	0.902366	0.519054	0.625726	0	0
QSOX1	0	0.406003	0.366423	0.0656016	0.704374	0.519054	0.42395	0	0
CREB3L2	0	0.344749	0.367454	0.609359	0.673153	0.519054	0.88287	0	0
CCDC174	0	0.450791	0.371632	0.788639	0.733675	0.523203	0.910953	0	0
GPX3	0	0.87894	0.372416	0.486858	0.953116	0.523203	0.841824	0	0
BASP1	0	0.283691	0.375941	0.016567	0.648747	0.526724	0.21628	0	0
IGFBP6	0	0.887687	0.37716	0.37539	0.953116	0.52675	0.750925	0	0
CFH	0	0.870246	0.377996	0.385215	0.953116	0.52675	0.757247	0	0
KRT2	0	0.266511	0.380326	0.664449	0.648747	0.527612	0.88287	0	0
POTEJ	0	0.417107	0.382913	0.957472	0.71588	0.527612	0.988276	0	0
APOH	0	0.872228	0.385418	0.472944	0.953116	0.527612	0.825087	0	0
CSDE1	0	0.168572	0.388742	0.4697	0.601045	0.527612	0.825087	0	0
PVR	0	0.393113	0.394159	0.588859	0.696074	0.527612	0.88287	0	0
PROZ	0	0.929615	0.396882	0.434772	0.965082	0.527612	0.802776	0	0
POTEE	0	0.301454	0.39692	0.779544	0.648747	0.527612	0.910953	0	0
POTEF	0	0.301454	0.39692	0.779544	0.648747	0.527612	0.910953	0	0
IGHV3-48	0	0.2952	0.398005	0.22783	0.648747	0.527612	0.625726	0	0
IGHV3-21	0	0.2952	0.398005	0.22783	0.648747	0.527612	0.625726	0	0
IGHV3-9	0	0.2952	0.398005	0.22783	0.648747	0.527612	0.625726	0	0
IGHV3-7	0	0.2952	0.398005	0.22783	0.648747	0.527612	0.625726	0	0
IGHV3-74	0	0.2952	0.398005	0.22783	0.648747	0.527612	0.625726	0	0
IGHV3-11	0	0.2952	0.398005	0.22783	0.648747	0.527612	0.625726	0	0
IGHV3-20	0	0.2952	0.398005	0.22783	0.648747	0.527612	0.625726	0	0
OBI1	0	0.356509	0.411171	0.635179	0.674482	0.543671	0.88287	0	0
ZDHHC20	0	0.336568	0.41276	0.197027	0.669252	0.54438	0.616087	0	0
APOC3	0	0.316272	0.421738	0.110254	0.648747	0.554806	0.537928	0	0
SSH1	0	0.196492	0.423418	0.0296677	0.62019	0.555602	0.290718	0	0
PDIA3	0	0.454881	0.427081	0.816819	0.733675	0.558989	0.927295	0	0
CRISP3	0	0.491097	0.436509	0.124872	0.74896	0.569886	0.562097	0	0
PLS3	0	0.164083	0.438759	0.0185083	0.601045	0.57125	0.222531	0	0
MMRN1	0	0.687903	0.439763	0.279643	0.88495	0.57125	0.691748	0	0
MYO1B	0	0.761515	0.454829	0.414132	0.927896	0.582651	0.784271	0	0
IGHV3-49	0	0.3067	0.46454	0.200199	0.648747	0.582651	0.616087	0	0
IGHV3-23	0	0.3067	0.46454	0.200199	0.648747	0.582651	0.616087	0	0
IGHV3-33	0	0.3067	0.46454	0.200199	0.648747	0.582651	0.616087	0	0
IGHV3-53	0	0.3067	0.46454	0.200199	0.648747	0.582651	0.616087	0	0
IGHV3-30-3	0	0.3067	0.46454	0.200199	0.648747	0.582651	0.616087	0	0
IGHV3-43D	0	0.3067	0.46454	0.200199	0.648747	0.582651	0.616087	0	0
IGHV3-64D	0	0.3067	0.46454	0.200199	0.648747	0.582651	0.616087	0	0
IGHV3-13	0	0.3067	0.46454	0.200199	0.648747	0.582651	0.616087	0	0
IGHV3-66	0	0.3067	0.46454	0.200199	0.648747	0.582651	0.616087	0	0
IGHV3-38	0	0.3067	0.46454	0.200199	0.648747	0.582651	0.616087	0	0
IGHV3-64	0	0.3067	0.46454	0.200199	0.648747	0.582651	0.616087	0	0
IGHV3-43	0	0.3067	0.46454	0.200199	0.648747	0.582651	0.616087	0	0
PAK1	0	0.917145	0.465445	0.661319	0.959846	0.582651	0.88287	0	0
CSF1R	0	0.0140154	0.471872	0.060005	0.417273	0.58927	0.409282	0	0
HLA-H	0	0.215815	0.473606	0.50968	0.645678	0.59001	0.862605	0	0
F13A1	0	0.829198	0.490107	0.45067	0.953116	0.608003	0.810235	0	0
PTPRG	0	0.161445	0.490988	0.226057	0.601045	0.608003	0.625726	0	0
ICAM3	0	0.0380038	0.491577	0.00116401	0.46143	0.608003	0.0668657	0	0
LCP1	0	0.436968	0.499421	0.106896	0.733675	0.61623	0.537928	0	0
TIMP2	0	0.0505778	0.504016	0.0276745	0.464339	0.618994	0.286155	0	0
SCFD1	0	0.0336274	0.504055	0.151608	0.46143	0.618994	0.616087	0	0
FGD6	0	0.216059	0.511182	0.444054	0.645678	0.626215	0.809599	0	0
CPB2	0	0.402576	0.514576	0.621692	0.700835	0.626215	0.88287	0	0
AZGP1	0	0.651404	0.51478	0.300121	0.863528	0.626215	0.710883	0	0
KRT6B	0	0.516493	0.521105	0.890329	0.771753	0.632421	0.969053	0	0
FN1	0	0.997288	0.522771	0.59516	0.999221	0.632957	0.88287	0	0
PLG	0	0.049137	0.527145	0.0562216	0.462132	0.636397	0.398172	0	0
GJA5	0	0.391415	0.528074	0.644059	0.696074	0.636397	0.88287	0	0
LDHB	0	0.59637	0.530733	0.754894	0.833356	0.638113	0.907629	0	0
COL6A1	0	0.321788	0.534671	0.542189	0.648747	0.641357	0.871948	0	0
KRT9	0	0.594743	0.536827	0.31917	0.833356	0.642453	0.724216	0	0
CD109	0	0.317268	0.542025	0.125031	0.648747	0.646659	0.562097	0	0
POTEI	0	0.271883	0.546045	0.64882	0.648747	0.648978	0.88287	0	0
PURG	0	0.484061	0.549602	0.226567	0.74261	0.651707	0.625726	0	0
RIDA	0	0.13835	0.552474	0.367303	0.586285	0.653613	0.750925	0	0
YLPM1	0	0.0143795	0.556265	0.102519	0.417273	0.656595	0.537928	0	0
RYR2	0	0.193247	0.564629	0.65624	0.62019	0.66495	0.88287	0	0
DOCK10	0	0.105061	0.583667	0.177558	0.570009	0.685809	0.616087	0	0
TRAF6	0	0.00409588	0.586119	0.0487504	0.328863	0.68584	0.365528	0	0
PRG4	0	0.0962102	0.595119	0.137932	0.558884	0.692238	0.601813	0	0
LYVE1	0	0.00876366	0.595834	0.0612958	0.328863	0.692238	0.411557	0	0
FCGR3B	0	0.277282	0.601906	0.242721	0.648747	0.697726	0.64353	0	0
C1QA	0	0.274879	0.611816	0.285653	0.648747	0.706881	0.699916	0	0
LRR1	0	0.844727	0.612539	0.645943	0.953116	0.706881	0.88287	0	0
TPM3	0	0.393141	0.618529	0.805765	0.696074	0.712204	0.917682	0	0
VNN3	0	0.411825	0.620522	0.667703	0.712085	0.71291	0.88287	0	0
MADCAM1	0	0.806046	0.632417	0.344143	0.951561	0.724966	0.732189	0	0
PHOX2B	0	0.649137	0.641874	0.513564	0.862734	0.734179	0.862605	0	0
POLR3E	0	0.772554	0.646061	0.9799	0.933202	0.737337	0.991406	0	0
TPI1	0	0.0675058	0.653403	0.291595	0.492097	0.744073	0.704461	0	0
MMRN2	0	0.992618	0.66516	0.718388	0.997626	0.75414	0.897873	0	0
SH3BGRL3	0	0.449472	0.67126	0.780473	0.733675	0.758126	0.910953	0	0
C6	0	0.202712	0.672221	0.211402	0.627558	0.758126	0.625726	0	0
TNC	0	0.311536	0.673075	0.174989	0.648747	0.758126	0.616087	0	0
ARFIP1	0	0.950396	0.677923	0.586319	0.977169	0.761927	0.88287	0	0
PPIA	0	0.475681	0.680188	0.328661	0.734111	0.762122	0.72434	0	0
UBE3A	0	0.111101	0.681045	0.263723	0.570009	0.762122	0.67165	0	0
KDM5D	0	0.460401	0.691449	0.181358	0.733675	0.772094	0.616087	0	0
HP1BP3	0	0.451116	0.701482	0.552101	0.733675	0.781608	0.880976	0	0
PFN1	0	0.787548	0.706022	0.62044	0.938162	0.784967	0.88287	0	0
HLA-C	0	0.352002	0.707533	0.539718	0.673153	0.784967	0.871948	0	0
PLXDC2	0	0.864876	0.709424	0.556009	0.953116	0.78538	0.88287	0	0
FLNA	0	0.414487	0.713462	0.68221	0.714299	0.788163	0.895185	0	0
ATG7	0	0.344523	0.737362	0.501698	0.673153	0.809635	0.86172	0	0
PPP2R2D	0	0.508132	0.737598	0.590138	0.763676	0.809635	0.88287	0	0
PPP2R2A	0	0.508132	0.737598	0.590138	0.763676	0.809635	0.88287	0	0
PRAP1	0	0.0676138	0.745975	0.0742442	0.492097	0.813728	0.456657	0	0
ROBO4	0	0.380338	0.746618	0.190619	0.692448	0.813728	0.616087	0	0
SETD3	0	0.127779	0.746891	0.0346877	0.576042	0.813728	0.310916	0	0
SPR	0	0.190303	0.748372	0.489209	0.62019	0.813728	0.84307	0	0
LAMB1	0	0.863398	0.749722	0.620723	0.953116	0.813728	0.88287	0	0
FCN2	0	0.523066	0.750771	0.751464	0.774857	0.813728	0.906264	0	0
F13B	0	0.0854814	0.760018	0.11914	0.515406	0.822028	0.554912	0	0
PCOLCE	0	0.946484	0.771057	0.791905	0.977169	0.832226	0.910953	0	0
OAS1	0	0.712039	0.791677	0.701743	0.897864	0.852703	0.897873	0	0
DMKN	0	0.353104	0.797987	0.170279	0.673153	0.85725	0.616087	0	0
FAM216A	0	0.304141	0.799216	0.191702	0.648747	0.85725	0.616087	0	0
TPM4	0	0.384395	0.802049	0.4614	0.692448	0.858508	0.819739	0	0
S100A8	0	0.705421	0.829775	0.900666	0.896075	0.885476	0.975535	0	0
TRPM7	0	0.51998	0.830669	0.473986	0.772585	0.885476	0.825087	0	0
MBL2	0	0.456747	0.833453	0.350021	0.733675	0.886616	0.741643	0	0
SPRYD4	0	0.180502	0.837778	0.312973	0.616212	0.889386	0.719142	0	0
APCS	0	0.175529	0.871728	0.139686	0.613164	0.922091	0.601813	0	0
INPP5F	0	0.470457	0.873129	0.504659	0.733675	0.922091	0.862605	0	0
ATN1	0	0.757707	0.873935	0.715439	0.927896	0.922091	0.897873	0	0
DDIT4L	0	0.379224	0.881645	0.178156	0.692448	0.925289	0.616087	0	0
SERPIND1	0	0.246941	0.882179	0.162349	0.648747	0.925289	0.616087	0	0
HLA-A	0	0.320282	0.890282	0.376187	0.648747	0.929995	0.750925	0	0
CHMP2A	0	0.683174	0.89042	0.642599	0.883003	0.929995	0.88287	0	0
TNFRSF12A	0	0.610247	0.893427	0.676053	0.841149	0.931254	0.891631	0	0
KRT4	0	0.839553	0.902383	0.854717	0.953116	0.935883	0.950299	0	0
APP	0	0.548761	0.902872	0.330847	0.794884	0.935883	0.72434	0	0
IGHV3-30-5	0	0.354154	0.905913	0.200199	0.673153	0.935883	0.616087	0	0
SMARCA5	0	0.701927	0.906919	0.645604	0.896075	0.935883	0.88287	0	0
CA2	0	0.893769	0.920501	0.805856	0.953116	0.948006	0.917682	0	0
CFB	0	0.819163	0.931908	0.777159	0.951561	0.957845	0.910953	0	0
ABCB4	0	0.00106315	0.941174	0.0114278	0.328863	0.964236	0.21628	0	0
CENPQ	0	0.542147	0.942299	0.332347	0.789549	0.964236	0.72434	0	0
SELL	0	0.317575	0.943721	0.374357	0.648747	0.964236	0.750925	0	0
SERPINA11	0	0.707907	0.947985	0.574419	0.89703	0.966683	0.88287	0	0
NEK11	0	0.822873	0.956893	0.830079	0.951734	0.972008	0.931945	0	0
S100A9	0	0.709736	0.956967	0.792806	0.897148	0.972008	0.910953	0	0
IGHV3-72	0	0.350611	0.971281	0.110017	0.673153	0.980766	0.537928	0	0
IGHV3-15	0	0.350611	0.971281	0.110017	0.673153	0.980766	0.537928	0	0
IGHV3-73	0	0.350611	0.971281	0.110017	0.673153	0.980766	0.537928	0	0
CGGBP1	0	0.736006	0.975718	0.827265	0.919119	0.983326	0.931945	0	0
AGT	0	0.377025	0.979875	0.147549	0.692448	0.985594	0.616087	0	0
S100A6	0	0.0515265	0.988272	0.120965	0.464339	0.99211	0.558155	0	0
PCDH12	0	0.603204	0.99082	0.690742	0.835513	0.992741	0.896453	0	0
CD93	0	0.952895	0.997479	0.964529	0.977169	0.997479	0.991374	0	0
